# Supplementary material for: Synergistic effects of combining proteasome inhibitors with chemotherapeutic drugs in lung cancer cells
Source: BMC Res Notes. 2017 Nov 2;10:544. doi: 10.1186/s13104-017-2842-z (PMC5667477; doi:10.1186/s13104-017-2842-z)
Supplement: Supplementary file 1 — Additional file 1. SIs for each replicate of the FMCA experiments of single drugs. SI is defined as the fraction of living cells in a drug treated sample compared with an untreated sample. Each replicate is a mean of the duplicates in each experiment. [file 13104_2017_2842_MOESM1_ESM.xlsx]

## Sheet: b-AP15
	NCI-H23				NCI-H157				U-1752				U-1810				U-1906-L				U-2020
	SI [%]				SI [%]				SI [%]				SI [%]				SI [%]				SI [%]
Conc [µM]	Replicate 1	Replicate 2	Replicate 3	Replicate 4	Replicate 1	Replicate 2	Replicate 3	Replicate 4	Replicate 1	Replicate 2	Replicate 3	Replicate 4	Replicate 1	Replicate 2	Replicate 3	Replicate 4	Replicate 1	Replicate 2	Replicate 3	Replicate 4	Replicate 1	Replicate 2	Replicate 3	Replicate 4
100	0				0				0				0				0				0
20	0				0				0				0				0				0
4	1				0				5				0				0				3
0.8	17				2				83				0				5				87
0.16	112				100				96				46				92				96
12.5		0	0	0		0	0	0		1	2	0		0	0	0		0	0	0		3	0	1
2.5		0	0	1		1	1	0		41	44	11		0	0	0		0	0	0		77	68	87
0.5		50	25	16		82	87	13		88	91	84		76	63	1		73	43	33		85	89	94
0.1		106	98	88		100	90	100		86	95	94		82	90	93		106	99	115		85	88	94
0.02		110	102	84		100	96	102		91	97	100		88	95	97		104	96	120		91	93	100

## Sheet: Bortezomib
	NCI-H23				NCI-H157				U-1752				U-1810				U-1906-L				U-2020
	SI [%]				SI [%]				SI [%]				SI [%]				SI [%]				SI [%]
Conc [µM]	Replicate 1	Replicate 2	Replicate 3	Replicate 4	Replicate 1	Replicate 2	Replicate 3	Replicate 4	Replicate 1	Replicate 2	Replicate 3	Replicate 4	Replicate 1	Replicate 2	Replicate 3	Replicate 4	Replicate 1	Replicate 2	Replicate 3	Replicate 4	Replicate 1	Replicate 2	Replicate 3	Replicate 4
10	0	0			0	0			1	8			0	0			0	0			2	2
2	0	0	0	0	1	1	1	1	1	14	3	16	0	0	0	0	0	0	0	0	2	2	1	5
0.4	0	0	0	0	21	20	14	17	1	28	9	18	1	25*	0	1	8	9	0	2	5	4	2	9
0.08	23*	4	4	0	71	65	61	48	9	54	47	31	73	77	45	28	76	55	40	37	40	13	7	15
0.016	102	51	57	19	97	99	98	85	96	96	96	57	100	96	100	82	98	100	88	92	91	96	93	48
0.0032			99	91			95	100			99	103			104	101			92	99			98	96
*Excluded due to outlier according to Dixon's Q test with 95% confidence

## Sheet: Cisplatin
	NCI-H23			NCI-H157			U-1752			U-1810			U-1906-L			U-2020
	SI [%]			SI [%]			SI [%]			SI [%]			SI [%]			SI [%]
Conc [µM]	Replicate 1	Replicate 2	Replicate 3	Replicate 1	Replicate 2	Replicate 3	Replicate 1	Replicate 2	Replicate 3	Replicate 1	Replicate 2	Replicate 3	Replicate 1	Replicate 2	Replicate 3	Replicate 1	Replicate 2	Replicate 3
250	1			3			4			2			0			2
50	0			10			3			0			0			25
10	NA			77			46			58			35			107
2	66			93			80			68			69			97
0.4	95			100			92			88			91			93
333		1	1		3	2		2	3		2	1		0	1		1	2
66.6		0	0		28	20		1	4		1	0		0	0		7	8
13.3		13	24		77	85		34	22		35	40		11	39		90	95
2.66		59	66		82	92		83	81		65	65		65	83		95	99
0.533		92	95		95	102		95	95		93	91		92	104		94	97
NA - due to that the coefficient of variation was >30% for the duplicates

## Sheet: Gefitinib
	NCI-H23				NCI-H157				U-1752				U-1810				U-1906-L				U-2020
	SI [%]				SI [%]				SI [%]				SI [%]				SI [%]				SI [%]
Conc [µM]	Replicate 1	Replicate 2	Replicate 3	Replicate 4	Replicate 1	Replicate 2	Replicate 3	Replicate 4	Replicate 1	Replicate 2	Replicate 3	Replicate 4	Replicate 1	Replicate 2	Replicate 3	Replicate 4	Replicate 1	Replicate 2	Replicate 3	Replicate 4	Replicate 1	Replicate 2	Replicate 3	Replicate 4
310	30	54	NA	59	26	46	NA	NA	NA	71	57	NA	NA	2	NA	NA	22	59	NA	NA	2	NA	NA	13
62	73	59	NA	81	70	53	55	71	64	68	60	58	54	44	60	80	73	68	63	75	NA	41	60	66
12.4	86	83	36*	79	83	71	79	76	63	73	64	57	88	73	74	82	88	78	84	93	66	71	82	80
2.48	101	92	NA	86	98	91	93	85	74	79	70	71	98	95	79	88	103	95	104	101	89	98	85	85
0.496	106	100	NA	95	100	97	99	94	78	83	77	77	100	98	89	92	100	96	105	106	91	99	91	94
*Excluded due to outlier according to Dixon's Q test with 95% confidence
NA - due to that the coefficient of variation was >30% for the duplicates

## Sheet: Gemcitabine
	NCI-H23				NCI-H157				U-1752				U-1810				U-1906-L				U-2020
	SI [%]				SI [%]				SI [%]				SI [%]				SI [%]				SI [%]
Conc [µM]	Replicate 1	Replicate 2	Replicate 3	Replicate 4	Replicate 1	Replicate 2	Replicate 3	Replicate 4	Replicate 1	Replicate 2	Replicate 3	Replicate 4	Replicate 1	Replicate 2	Replicate 3	Replicate 4	Replicate 1	Replicate 2	Replicate 3	Replicate 4	Replicate 1	Replicate 2	Replicate 3	Replicate 4
3780	4	5	4		10	8	7		28	24	40		5	6	5		3	4	2		23	21	15
756	18	21	18		36	30	34		48	45	53		24	28	20		8	16	7		17	17	12
152	30	35	21		56	61	64		55	51	58		40	48	39		28	23	20		20	18	15
30.2	32	45	23		64	75	73		58	56	62		49	58	50		38	35	29		40	42	40
6.05	38	54	30		65	80	82		61	59	65		55	64	54		39	40	31		95	98	86
1.21		38	31	41		83	86	90		68	72	55		61	51	55		44	33	41		20	17	22
0.242		38	29	38		80	75	77		80	77	52		51	41	51		41	26	36		23	15	26
0.0484		39	32	44		66	66	68		85	90	77		48	44	41		38	37	37		52	35	36
0.00968		67	79	76		101	93	94		87	93	88		68	73	68		79	104	88		88	83	89
0.00194		111	100	93		100	97	102		92	99	98		90	89	91		108	97	110		93	90	95

## Sheet: Vinorelbine
	NCI-H23				NCI-H157				U-1752				U-1810				U-1906-L				U-2020
	SI [%]				SI [%]				SI [%]				SI [%]				SI [%]				SI [%]
Conc [µM]	Replicate 1	Replicate 2	Replicate 3	Replicate 4	Replicate 1	Replicate 2	Replicate 3	Replicate 4	Replicate 1	Replicate 2	Replicate 3	Replicate 4	Replicate 1	Replicate 2	Replicate 3	Replicate 4	Replicate 1	Replicate 2	Replicate 3	Replicate 4	Replicate 1	Replicate 2	Replicate 3	Replicate 4
50	3	6	NA		2	2	1		NA	NA	30		2	18	NA		0	0	0		1	0	0
10	14	29	17		14	23	16		60	51	52		25	36	8		2	3	2		72	74	61
2	8	28	8		26	25	30		53	49	52		13	17	3		2	4	2		59	60	53
0.4	6	8	6		33	36	32		56	56	60		9	9	2		2	5	2		75	77	74
0.08	7	9	10		33	39	30		67	71	69		6	8	3		2	5	3		92	87	88
0.016		NA	18	19		35	38	44		79	90	85		13	NA	8		10	NA	13		89	93	91
0.0032		44	76	60		84	87	89		94	93	94		89	92	84		NA	NA	73		95	96	92
0.00064		49	83	76		93	90	100		96	92	90		91	97	87		105	83	100		93	93	94
0.000128		NA	84	91		91	91	99		96	93	91		93	93	84		115	92	107		92	94	91
0.0000256		79	81	91		95	95	103		99	96	97		98	99	93		114	95	106		96	98	98
NA - due to that the coefficient of variation was >30% for the duplicates
