# Supplementary material for: Synergistic effects of combining proteasome inhibitors with chemotherapeutic drugs in lung cancer cells
Source: BMC Res Notes. 2017 Nov 2;10:544. doi: 10.1186/s13104-017-2842-z (PMC5667477; doi:10.1186/s13104-017-2842-z)
Supplement: Supplementary file 2 — Additional file 2. Effect levels for each replicate of the FMCA experiments of the drug combinations. Effect is defined as 1 minus the fraction of living cells in a drug treated sample compared with an untreated sample. Each replicate is a mean of the duplicates in each experiment. [file 13104_2017_2842_MOESM2_ESM.xlsx]

## Sheet: Cisplatin
	NCI-H23				U-2020
	Effect [%]				Effect [%]
Dose	Replicate 1	Replicate 2	Replicate 3	Replicate 4	Replicate 1	Replicate 2	Replicate 3	Replicate 4	Replicate 5	Replicate 6
4 x IC50	0.759	0.7405	0.7261	0.6158	0.9771	0.982	0.9619	0.9722	0.974	0.9708
2 x IC50	0.633	0.6288	0.5565	0.4343	0.9481	0.9634	0.8036	0.8806	0.8907	0.816
1 x IC50	0.4879	0.5504	0.3702	0.3498	0.6967	0.7795	-0.0359	0.0822	0.149	0.2239
0.5 x IC50	0.2687	0.1641	0.1644	0.0334	0.1835	0.2756	-0.1098	-0.1389	-0.0579	-0.0689
0.25 x IC50	0.1799	-0.0174	0.0865	-0.0075	-0.0244	0.0043	-0.124	-0.1623	-0.0934	-0.0684

## Sheet: Gefitinib
	NCI-H23				U-2020
	Effect [%]				Effect [%]
Dose	Replicate 1	Replicate 2	Replicate 3	Replicate 4	Replicate 1	Replicate 2	Replicate 3	Replicate 4	Replicate 5	Replicate 6
4 x IC50	NS	NS	NS	NS	0.9937	0.9571	NA	0,3226*	NA	0.9952
2 x IC50	NS	NS	NS	NS	0.998	0.9961	0.9936	0.9919	NA	0.9976
1 x IC50	NA	NA	0.3586	NA	0.9957	NA	0.4442	0.2598	0.5259	0.9967
0.5 x IC50	0.294	0.3114	0.2174	0.1958	0.996	NA	0.3848	0.1841	0.4307	0.9924
0.25 x IC50	0.2843	0.3627	0.2582	0.188	NA	NA	0.2206	0.1216	0.2848	0.1764
NA - due to that the coefficient of variation was >30% for the duplicates
*Excluded due to outlier according to Dixon's Q test with 95% confidence

## Sheet: Vinorelbine
	NCI-H23				U-2020
	Effect [%]				Effect [%]
Dose	Replicate 1	Replicate 2	Replicate 3	Replicate 4	Replicate 1	Replicate 2	Replicate 3	Replicate 4
4 x IC50	0.8482	0.9034	0.8742	0.8558	0.5443	0.4805	0.3661	0.4126
2 x IC50	0.8094	0.8628	0.803	0.8214	0.2847	0.2383	0.1463	0.219
1 x IC50	0.5583	0.6821	0.6361	0.6649	0.3849	0.3708	0.2151	0.3499
0.5 x IC50	0.1957	0.3136	0.2403	0.2452	0.3808	0.3817	0.2151	0.3737
0.25 x IC50	-0.0163	0.0767	0.0488	0.0453	0.4107	0.3647	0.2535	0.3756

## Sheet: Gemcitabine
	NCI-H23				U-1752
	Effect [%]				Effect [%]
Dose	Replicate 1	Replicate 2	Replicate 3	Replicate 4	Replicate 1	Replicate 2	Replicate 3	Replicate 4
4 x IC50	0.6504	0.6624	0.6065	0.6234	0.5718	0.5511	0.7222	0.614
2 x IC50	0.6511	0.686	0.5834	0.6569	0.5649	0.5158	0.7101	0.5922
1 x IC50	0.6113	0.6607	0.535	0.6526	0.5442	0.5081	0.6973	0.5724
0.5 x IC50	0.6551	0.6062	0.5369	0.6201	0.5047	0.4565	0.6799	0.5741
0.25 x IC50	0.6251	0.6652	0.5362	0.6003	0.4958	0.4499	0.6641	0.5427

## Sheet: Bortezomib
	NCI-H23																U-1752				U-2020
	Effect [%]																Effect [%]				Effect [%]
Dose	Replicate 1	Replicate 2	Replicate 3	Replicate 4	Replicate 5	Replicate 6	Replicate 7	Replicate 8	Replicate 9	Replicate 10	Replicate 11	Replicate 12	Replicate 13	Replicate 14	Replicate 15	Replicate 16	Replicate 1	Replicate 2	Replicate 3	Replicate 4	Replicate 1	Replicate 2	Replicate 3	Replicate 4	Replicate 5	Replicate 6	Replicate 7	Replicate 8	Replicate 9	Replicate 10	Replicate 11	Replicate 12	Replicate 13	Replicate 14	Replicate 15	Replicate 16
4 x IC50	0.921	0.8914	0.9515	0.9197	0.9864	0.991	0.9938	0.9909	0.9697	0.9844	0.9899	0.9837	0.9732	0.9785	0.9862	0.9864	0.8649	NA	0.9022	0.8937	0.97	0.9807	0.9223	0.9452	0.9649	0.943	0.9625	0.9685	0.9308	0.9264	0.9642	0.9442	0.9545	0.9717	0.9154	0.9387
2 x IC50	0.7199	0.5308	0.8159	0.6603	0.9624	0.9647	0.9588	0.9506	0.9017	0.9477	0.9404	0.9281	0.9392	0.9035	0.9447	0.9483	0.7377	0.6105	0.8912	0.8529	0.9068	0.9559	0.8585	0.8944	0.9493	0.8905	0.9289	0.9363	0.9022	0.8738	0.9442	0.85	0.8801	0.9321	0.8419	0.8749
1 x IC50	0.1703	0.083	0.3482	0.219	0.9088	0.8822	0.8675	0.8141	0.7338	0.8281	0.7561	0.767	0.7685	0.6962	0.8218	0.8518	0.5451	0.4335	0.7313	0.7013	0.8741	0.9185	0.6362	0.8052	0.8982	0.7534	0.8848	0.8854	0.8295	0.7389	0.8914	0.6747	0.7328	0.7675	0.4318	0.7191
0.5 x IC50	0.003	-0.0004	0.0888	0.0131	0.5626	NA	0.5709	0.397	0.3069	0.4869	0.4063	0.3655	0.4022	0.3201	0.3421	0.4848	0.4109	0.3129	0.5456	0.5055	0.5307	0.6005	0.187	0.4038	0.8462	0.1538	0.7929	0.7145	0.5616	0.238	0.8306	0.0248	0.1544	0.1602	0.0521	0.1175
0.25 x IC50	0.0537	-0.0314	0.1059	-0.0056	0.1329	0.1915	0.1281	0.0626	0.0398	0.0438	0.0428	0.0777	0.0973	0.0285	0.0293	0.1119	0.2636	0.1312	0.329	0.223	0.131	0.1522	0.0843	0.065	0.3623	-0.0015	0.1944	0.141	0.0683	0.1092	0.4136	0.0236	0.0611	0.1034	0.0351	0.1103
NA - due to that the coefficient of variation was >30% for the duplicates

## Sheet: b-AP15
	NCI-H23																U-1752				U-2020
	Effect [%]																Effect [%]				Effect [%]
Dose	Replicate 1	Replicate 2	Replicate 3	Replicate 4	Replicate 5	Replicate 6	Replicate 7	Replicate 8	Replicate 9	Replicate 10	Replicate 11	Replicate 12	Replicate 13	Replicate 14	Replicate 15	Replicate 16	Replicate 1	Replicate 2	Replicate 3	Replicate 4	Replicate 1	Replicate 2	Replicate 3	Replicate 4	Replicate 5	Replicate 6	Replicate 7	Replicate 8	Replicate 9	Replicate 10	Replicate 11	Replicate 12	Replicate 13	Replicate 14	Replicate 15	Replicate 16
4 x IC50	0.9988	0.9974	0.9989	0.9977	NA	0.7393	0.636	0.7008	0.397	0.3042	0.1928	0.2741	0.9976	0.9984	0.9984	0.9982	0.9983	0.9991	NA	0.9915	0.9161	0.9539	0.9537	0.9867	0.9895	0.9915	0.9932	0.9915	NA	0,22*	0.9919	0.9892	0.9819	0.9862	0.8961	0.9708
2 x IC50	0.9813	0.956	0.9695	0.9744	0.2632	0.3133	0.1341	0.1827	0.1874	0.1658	0.0849	0.1049	0.9924	0.9911	0.9856	0.9884	0.9668	0.95	NA	0.9639	0.6116	NA	0.7001	0.9	0.9263	0.9199	0.969	0.9481	0.2748	0.0521	0.9378	0.879	0.8882	NA	0.5394	0.735
1 x IC50	0.634	0.3942	0.5429	0.5376	0.0074	0.061	0.0037	0.0262	0.0244	0.0578	0.0198	0.101	0.7016	0.5359	0.642	0.6828	0.7283	0.5815	0.7535	0.7536	0.3185	0.4007	0.1924	0.4487	0.4341	0.433	0.6825	0.5009	0.1413	0.0801	0.3946	0.277	0.3202	0.2997	0.1188	0.2666
0.5 x IC50	0.1704	0.0691	0.1536	0.0659	-0.0694	0.0569	-0.0419	0.0178	0.0299	0.0625	0.0638	0.057	0.1781	0.0979	0.0898	0.1703	0.2404	0.1658	0.5322	0.3135	0.1814	0.1589	0.1446	0.1402	0.065	0.1499	0.1788	0.145	0.1062	0.1294	0.1305	0.0705	0.1113	0.1729	0.0786	0.1483
0.25 x IC50	0.0322	0.0475	0.0807	0.0643	-0.0936	0.0511	-0.0796	0.0141	0.0281	0.0898	0.0471	0.0353	0.1045	0.0171	0.0181	0.0739	0.1829	0.0609	0.2392	0.1145	0.1321	0.0933	0.1096	0.0718	0.0383	0.0344	0.1106	0.0905	0.0684	0.0919	0.0906	0.0662	0.054	0.0648	0.0557	0.0919
NA - due to that the coefficient of variation was >30% for the duplicates
*Excluded due to outlier according to Dixon's Q test with 95% confidence

## Sheet: Cisplatin+bortezomib
	NCI-H23				U-2020
	Effect [%]				Effect [%]
Dose	Replicate 1	Replicate 2	Replicate 3	Replicate 4	Replicate 1	Replicate 2	Replicate 3	Replicate 4	Replicate 5	Replicate 6
4 x IC50	0.9984	0.9996	1	0.9994	0.9867	0.9881	0.9714	0.981	0.9794	0.9813
2 x IC50	0.9058	0.9442	0.9308	0.9235	0.9759	0.9795	0.9621	0.9729	0.9715	0.9741
1 x IC50	0.5597	0.727	0.4195	0.4838	0.9565	0.9638	0.9145	0.9523	0.9431	0.9504
0.5 x IC50	0.2319	0.2749	0.0716	0.1784	0.9342	0.9489	0.8616	0.8957	0.9081	0.8946
0.25 x IC50	0.0824	0.1639	0.0228	0.1289	0.584	0.6656	0.1083	0.2929	0.519	0.0352

## Sheet: Cisplatin+b-AP15
	NCI-H23				U-2020
	Effect [%]				Effect [%]
Dose	Replicate 1	Replicate 2	Replicate 3	Replicate 4	Replicate 1	Replicate 2	Replicate 3	Replicate 4	Replicate 5	Replicate 6
4 x IC50	0.9977	0.9983	0.9997	0.9977	0.9885	0.9913	0.9795	0.9919	0.9877	0.9871
2 x IC50	0.9883	0.9707	0.9808	0.9726	0.9844	0.9924	0.982	0.9899	0.9873	0.9855
1 x IC50	0.7867	0.697	0.67	0.7259	0.9808	0.9872	0.9476	0.9744	0.9807	0.9644
0.5 x IC50	0.3166	0.2453	0.2418	0.2902	NA	0.8936	0.0574	0.4599	0.7125	0.6478
0.25 x IC50	0.0204	0.0431	0.0531	0.0833	-0.0005	0.0163	-0.1386	-0.1403	-0.0941	-0.102
NA - due to that the coefficient of variation was >30% for the duplicates

## Sheet: Gefitinib+bortezomib
	NCI-H23				U-2020
	Effect [%]				Effect [%]
Dose	Replicate 1	Replicate 2	Replicate 3	Replicate 4	Replicate 1	Replicate 2	Replicate 3	Replicate 4	Replicate 5
4 x IC50	NS	NS	NS	NS	0.998	0.9967	0.9883	0.9955	0.9811
2 x IC50	NS	NS	NS	NS	0.9972	0.9944	0.996	0.9818	0.9492
1 x IC50	0.9752	0.9765	NA	0.959	0.9953	0.9947	NA	0.9926	0.992
0.5 x IC50	0.8331	NA	0.6198	0.6349	0.9961	0.9947	0.9954	0.9915	0.9756
0.25 x IC50	0.3832	0.4281	0.2285	0.2896	0.9861	0.9886	0.9787	0.9643	0.646
NA - due to that the coefficient of variation was >30% for the duplicates
NS - not soluble

## Sheet: Gefitinib+b-AP15
	NCI-H23				U-2020
	Effect [%]				Effect [%]
Dose	Replicate 1	Replicate 2	Replicate 3	Replicate 4	Replicate 1	Replicate 2	Replicate 3	Replicate 4	Replicate 5	Replicate 6
4 x IC50	NS	NS	NS	NS	0.9966	0.9946	0.9028	0.728	0.9977	0.9989
2 x IC50	NS	NS	NS	NS	0.995	0.9935	0.6972	0.4702	0.9981	0.9968
1 x IC50	NA	NA	NA	0.4529	0.996	0.9951	NA	NA	0.9931	0.9914
0.5 x IC50	NA	0.5286	0.2813	0.258	0.9963	0.9953	NA	NA	0.9945	0.9938
0.25 x IC50	0.4896	0.5341	0.2976	0.2586	0.9844	0.9867	NA	NA	0.967	0,1868*
NA - due to that the coefficient of variation was >30% for the duplicates
NS - not soluble
*Excluded due to outlier according to Dixon's Q test with 95% confidence

[truncated: 4 more sheets: Gemcitabine+bortezomib, Gemcitabine+b-AP15, Vinorelbine+bortezomib, Vinorelbine+b-AP15]
